# Supplementary material for: Lyophilized and Oven-Dried Manilkara zapota Extracts: Characterization and In Vitro, In Vivo, and In Silico Analyses
Source: Plants (Basel). 2025 Jan 14;14(2):216. doi: 10.3390/plants14020216 (PMC11768716; doi:10.3390/plants14020216)
Supplement: Supplementary file 1 [file plants-14-00216-s001.zip]

Archive with 1 entries (1 files):
- plants-3403819-supplementary.pdf
